# Supplementary material for: SARS-CoV-2 Neutralizing Antibodies Kinetics Postvaccination in Cancer Patients under Treatment with Immune Checkpoint Inhibition
Source: Cancers (Basel). 2022 Jun 4;14(11):2796. doi: 10.3390/cancers14112796 (PMC9179468; doi:10.3390/cancers14112796)
Supplement: Supplementary file 1 [file cancers-14-02796-s001.zip]

Archive with 1 entries (1 files):
- cancers-1678535-supplementary.pdf
